# Supplementary material for: Acceptance of the German e-mental health portal www.psychenet.de: an online survey
Source: PeerJ. 2016 Jul 19;4:e2093. doi: 10.7717/peerj.2093 (PMC4958002; doi:10.7717/peerj.2093)
Supplement: Data S1 [file peerj-04-2093-s001.zip]

Archive with 1 entries (1 files):
- Raw Data_Acceptance of the German e-mental health portal www.psychenet.de_an online survey.sav
